# Supplementary material for: Evaluation of Integrated Child Health Days as a Catch-Up Strategy for Immunization in Three Districts in Uganda
Source: Vaccines (Basel). 2024 Nov 29;12(12):1353. doi: 10.3390/vaccines12121353 (PMC11680261; doi:10.3390/vaccines12121353)
Supplement: Supplementary file 1 [file vaccines-12-01353-s001.zip]

Archive with 1 entries (1 files):
- vaccines-3267721-supplementary.pdf
